# Supplementary material for: Structural Characterization of Rat Galectin-5, an N-Tailed Monomeric Proto-Type-like Galectin
Source: Biomolecules. 2021 Dec 9;11(12):1854. doi: 10.3390/biom11121854 (PMC8699261; doi:10.3390/biom11121854)
Supplement: Supplementary file 1 [file biomolecules-11-01854-s001.zip]

Archive with 2 entries (2 files):
- rGal-5_Figures_Supplementary.pdf
- TABLE S1.xlsx
