# Supplementary material for: Structural Characterization of Rat Galectin-5, an N-Tailed Monomeric Proto-Type-like Galectin
Source: Biomolecules. 2021 Dec 9;11(12):1854. doi: 10.3390/biom11121854 (PMC8699261; doi:10.3390/biom11121854)
Supplement: Supplementary file 1 [file biomolecules-11-01854-s001.zip › TABLE S1.xlsx]

## Sheet: Total data
	rGal-5-biot, 100 ug/ml
GID	Structure	Common Name	Median	MAD
1	Fucα-sp3		1490	99.5
2	Galα-sp3		1330	46.5
3	Galβ-sp3		1488	100
4	GalNAcα1-OSer	Tn-Ser	1492	99.5
5	GalNAcα-sp3	Tn	1304	8
6	GalNAcβ-sp3		1262	115
7	Glcα-sp3		1366	81
9	Glcβ-sp3		1234	86.5
10	GlcNAcβ-sp3		1404	78
11	GlcNAcβ-sp2		1459	181.5
13	GlcNAcβ-sp8		1666	130
14	GlcN(Gc)β-sp4		1386	161.5
15	HOCH2(HOCH)4CH2NH2	aminoglucitol	1526	169
16	Manα-sp3		2054	246
17	Manα-sp4		1598	26
18	Manβ-sp4		1766	139.5
19	ManNAcβ-sp4		1454	73.5
20	Rhaα-sp3		1660	98.5
21	Galβ-sp4		1380	65
22	GlcNAcβ-sp4		1383	196
23	GalNAcβ-sp4		2187	396
24	GlcNAcα-sp3		1431	131
25	GalNAcβ-sp10		1198	143.5
26	Rhaβ-sp4		1651	187
28	Xylβ-sp4		1623	227
29	Fucβ-sp4		1484	86.5
30	Glcβ-sp4		1504	78
31	L-Araα-sp4		1559	57.5
32	GalNGcβ-sp3		1586	84.5
33	Glc-2-NH2		1542	115
34	L-Glcβ-sp4		1852	224
37	3-O-Su-Galβ-sp3		1256	70.5
38	3-O-Su-GalNAcβ-sp3		1697	159.5
41	6-O-Su-GalNAcα-sp3		1490	121
43	6-O-Su-GlcNAcβ-sp3		1743	86.5
44	GlcAα-sp3	α-glucuronic acid	1701	90.5
45	GlcAβ-sp3	β-glucuronic acid	1374	85.5
46	6-H2PO3Glcβ-sp4	Glc6P	1570	117
47	6-H2PO3Manα-sp3	Man6P	1412	115
48	Neu5Acα-sp3		1540	67
49	Neu5Acα-sp9		1838	210
50	Neu5Acβ-sp3		1401	139.5
51	Neu5Acβ-sp9		1702	131.5
52	Neu5Gcα-sp3		1182	89.5
53	Neu5Gcβ-sp3		1131	20.5
55	3-O-Su-GlcNAcβ-sp3		1308	51
57	D-Ribβ -sp4		1382	151
58	Fucβ-sp3		1382	80.5
59	αKdo-5-phosphate-sp11		1261	128
60	6-O-Su-Galβ-sp3		1434	203
61	3-O-Su-GalNAcα-sp3		1482	59.5
62	GlcAβ-sp2		1440	141
63	4-O-Su-GlcNAcβ-sp2		1592	165.5
64	4-O-Su-Galβ-sp3		1585	179
65	4-O-Su-GalNAcα-sp3		1293	140
66	4-O-Su-GalNAcβ-sp3		1372	45
71	Fucα1-2Galβ-sp3	Hdi	1386	127
72	Fucα1-3GlcNAcβ-sp3		1550	102.5
73	Fucα1-4GlcNAcβ-sp3	Le	1230	46
75	Galα1-2Galβ-sp3		1318	20
76	Galα1-3Galβ-sp3	Bdi	1812	66
77	Galα1-3GalNAcβ-sp3		1739	126.5
78	Galα1-3GalNAcα-sp3	Tαα	1538	142
80	Galα1-3GlcNAcβ-sp3		1634	255.5
81	Galα1-4GlcNAcβ-sp3		1576	82
82	Galα1-4GlcNAcβ-sp8		1799	191.5
83	Galα1-6Glcβ-sp4	melibiose	1354	92.5
84	Galβ1-2Galβ-sp3		1658	138.5
85	Galβ1-3GlcNAcβ-sp3	Lec	1594	117
86	Galβ1-3GlcNAcβ-sp2	Lec	1711	65
87	Galβ1-3Galβ-sp3		1733	149.5
88	Galβ1-3GalNAcβ-sp3	Tββ	1452	138.5
89	Galβ1-3GalNAcα-sp3	TF	1243	36.5
92	Galβ1-4Glcβ-sp2	Lactose, Lac	1738	152.5
93	Galβ1-4Glcβ-sp4	Lactose, Lac	1884	260.5
94	Galβ1-4Galβ-sp4		1582	118.5
96	Galβ1-4GlcNAcβ-sp2	N-acetyllactosamine, LN	1867	129.5
97	Galβ1-4GlcNAcβ-sp3	N-acetyllactosamine, LN	1276	98.5
98	Galβ1-4GlcNAcβ-sp5	N-acetyllactosamine, LN	1543	161
99	Galβ1-4GlcNAcβ-sp8	N-acetyllactosamine, LN	1892	161
100	Galβ1-6Galβ-sp4		1510	134
101	GalNAcα1-3GalNAcβ-sp3	Fs-2	1364	70
102	GalNAcα1-3Galβ-sp3	Adi	1520	101
103	GalNAcα1-3GalNAcα-sp3	core 5	1331	153.5
104	GalNAcβ1-3Galβ-sp3		1700	52.5
105	GalNAcβ1-3GalNAcβ-sp3	para-Fs	1884	143
106	GalNAcβ1-4GlcNAcβ-sp3	LacdiNAc	1435	56.5
107	GalNAcβ1-4GlcNAcβ-sp2	LacdiNAc	1708	33
110	Glcα1-4Glcβ-sp3	maltose	1394	38
111	Glcβ1-4Glcβ-sp4	cellobiose	1640	142
112	Glcβ1-6Glcβ-sp4	gentiobiose	1347	104.5
113	GlcNAcβ1-3GalNAcα-sp3	core 3	1312	113.5
114	GlcNAcβ1-3Manβ-sp4		1380	99
116	GlcNAcβ1-4GlcNAcβ-sp3	chitobiose	1469	75
117	GlcNAcβ1-4GlcNAcβ-sp4	chitobiose	2031	289
118	GlcNAcβ1-6GalNAcα-sp3	core 6	1576	132
121	Manα1-4Manβ-sp4		1167	43.5
122	Manα1-6Manβ-sp4		1384	32.5
123	Manβ1-4GlcNAcβ-sp4		1341	35.5
125	6-Bn-Galβ1-4GlcNAcβ-sp2		1356	89.5
126	6-Bn-Galα1-4(6-Bn)GlcNAcβ-sp3		1651	265
128	Galβ1-4Glcβ-sp4-Trp		1528	143
129	Galβ1-3(6-O-Bn)GlcNAcβ-sp3		2494	174
130	(6-O-Bn-Galβ1)-3GlcNAcβ-sp2		1665	89.5
131	(6-O-Bn-Galβ1)-3(6-O-Bn)GlcNAcβ-sp3		1816	245.5
132	Galβ1-3GalNAcα-sp5	TF	1467	56.5
133	Galβ1-4Glcβ-sp4-Ala		1479	94
135	Galβ1-4Glcβ-sp4-Asn		1676	163
136	Galβ1-4Glcβ-sp4-Ile		1437	81.5
137	Galβ1-4Glcβ-sp4-Nle		1432	57.5
138	Galβ1-4Glcβ-sp4-Val		1710	136.5
139	Galβ1-4GlcNAcα-sp3		1724	227.5
140	Galα1-3GalNAc(fur)β-sp3		1288	32.5
142	GlcNAcα1-3GalNAcβ-sp3		1406	69
143	Fucα1-2(3-O-Su)Galβ-sp3		1286	141
144	Galβ1-3(6-O-Su)GlcNAcβ-sp2		1465	78
145	Galβ1-3(6-O-Su)GlcNAcβ-sp3		1572	110
146	Galβ1-4(6-O-Su)Glcβ-sp2		1494	89.5
149	GlсNAcβ1-4(6-O-Su)GlcNAcβ-sp2		1507	117
150	3-O-Su-Galβ1-3GalNAcα-sp3		2836	283
151	6-O-Su-Galβ1-3GalNAcα-sp3		1412	35
153	6-O-Su-Galβ1-4Glcβ-sp2		2010	50.5
154	3-O-Su-Galβ1-3GlcNAcβ-sp3		4100	170.5
156	3-O-Su-Galβ1-4GlcNAcβ-sp2		2702	86.5
158	4-O-Su-Galβ1-4GlcNAcβ-sp2		1558	55
159	4-O-Su-Galβ1-4GlcNAcβ-sp3		1444	137
160	6-O-Su-Galβ1-3GlcNAcβ-sp2		1526	69
161	6-O-Su-Galβ1-3GlcNAcβ-sp3		1459	102.5
162	6-O-Su-Galβ1-4GlcNAcβ-sp2		1858	64
164	GlcAβ1-3GlcNAcβ-sp3		1394	95.5
165	GlcAβ1-3Galβ-sp3		1528	195.5
166	GlcAβ1-6Galβ-sp3		1452	78
167	GlcNAcβ1-4-[HOOC(CH3)CH]-3-O-GlcNAcβ-sp4	GlcNAc-Mur	1498	41
168	GlcNAcβ1-4Mur-L-Ala-D-i-Gln-Lys	GMDP-Lys	1590	284
169	Neu5Acα2-3Galβ-sp3	GM4	1508	85
170	Neu5Acα2-6Galβ-sp3		1358	72
171	Neu5Acα2-3GalNAcα-sp3		1432	75
172	Neu5Acα2-6GalNAcα-sp3	SiaTn	1498	81.5
173	Neu5Acβ2-6GalNAcα-sp3		1352	79.5
174	Neu5Gcα2-6GalNAcα-sp3		1409	54
177	3-O-Su-Galβ1-4(6-O-Su)GlcNAcβ-sp3		3194	185.5
178	6-O-Su-Galβ1-4(6-O-Su)Glcβ-sp2		1428	132.5
179	6-O-Su-Galβ1-3(6-O-Su)GlcNAcβ-sp2		1533	150.5
180	6-O-Su-Galβ1-4(6-O-Su)GlcNAcβ-sp2		1830	100
181	3,4-O-Su2-Galβ1-4GlcNAcβ-sp3		1764	198.5
182	3,6-O-Su2-Galβ1-4GlcNAcβ-sp2		1434	28
183	4,6-O-Su2-Galβ1-4GlcNAcβ-sp2		1446	37
184	4,6-O-Su2-Galβ1-4GlcNAcβ-sp3		1538	78.5
187	Neu5Acα2-8Neu5Acα2-sp9	(Sia)2	1552	50.5
188	Neu5Acα2-8Neu5Acβ-sp9		1386	75
189	3,6-O-Su2-Galβ1-4(6-O-Su)GlcNAcβ-sp2		1512	71
190	Galβ1-4-(6-P)GlcNAcβ-sp2		1414	205
191	6-P-Galβ1-4GlcNAcβ-sp2		1550	214
192	GalNAcβ1-4(6-O-Su)GlcNAcβ-sp3		1846	98.5
193	3-O-Su-GalNAcβ1-4GlcNAcβ-sp3		3425	329
194	6-O-Su-GalNAcβ1-4GlcNAcβ-sp3		1437	75
195	6-O-Su-GalNAcβ1-4-(3-O-Ac)GlcNAcβ-sp3		1226	74
196	3-O-Su-GalNAcβ1-4(3-O-Su)-GlcNAcβ-sp3		1466	106
197	3,6-O-Su2-GalNAcβ1-4-GlcNAcβ-sp3		1348	126
198	4,6-O-Su2-GalNAcβ1-4GlcNAcβ-sp3		1577	124
199	4,6-O-Su2-GalNAcβ1-4-(3-O-Ac)GlcNAcβ-sp3		1531	96
200	4-O-Su-GalNAcβ1-4GlcNAcβ-sp3		1531	78
202	6-O-Su-GalNAcβ1-4(6-O-Su)GlcNAcβ-sp3		1646	162
203	Galβ1-4(6-O-Su)GlcNAcβ-sp2		1732	91
204	4-O-Su-GalNAcβ1-4GlcNAcβ-sp2		1363	166.5
205	Neu5Acα2-6GalNAcβ-sp3		1486	123.5
206	Neu5Gcα2-3Galβ-sp3		1340	33.5
208	Galβ1-3GlcNAcβ-sp4	Lec	1834	69.5
211	αKdo-(2→8)-αKdo-sp11		1288	141
214	$delta$GlcAβ1-3Galβ-sp3	ΔGlcAb3Gal	1412	123.5
215	Fucα1-2Galβ1-3GlcNAcβ-sp3	Led, H (type 1)	2351	74
216	Fucα1-2Galβ1-4GlcNAcβ-sp3	H (type 2)	1659	24.5
217	Fucα1-2Galβ1-3GalNAcα-sp3	H (type 3)	1282	23.5
219	Fucα1-2Galβ1-4Glcβ-sp4	H (type 6)	1372	54
222	Galα1-3Galβ1-4GlcNAcβ-sp3	Galili (tri)	3464	49.5
223	Galα1-4Galβ1-4Glcβ-sp2	Pk, Gb3, GbOse3	1424	78
225	Galα1-4Galβ1-4GlcNAcβ-sp2	P1	1418	155.5
226	Galα1-3(Fucα1-2)Galβ-sp3	Btri	1262	22
227	Galα1-3(Fucα1-2)Galβ-sp5	Btri	1540	58
229	Galβ1-3Galβ1-4GlcNAcβ-sp4		2293	139.5
230	Fucβ1-2Galβ1-3GlcNAcβ-sp3		3592	173
231	Galβ1-4GlcNAcβ1-3GalNAcα-sp3		1694	105
232	Galβ1-4GlcNAcβ1-6GalNAcα-sp3		1521	68.5
233	Galβ1-3(Fucα1-4)GlcNAcβ-sp3	Lea	1510	51.5
234	Galβ1-4(Fucα1-3)GlcNAcβ-sp3	Lex	1242	107
235	GalNAcα1-3(Fucα1-2)Galβ-sp3	Atri	1398	121
236	GalNAcα1-3(Fucα1-2)Galβ-sp5	Atri	1356	119
237	GalNHα1-3(Fucα1-2)Galβ-OCH2CH2CH2NHAc		1387	43.5
239	GalNAcβ1-3(Fucα1-2)Galβ-sp3		1298	61.5
240	(Glcα1-4)3β-sp4	maltotriose	1392	114
241	(Glcα1-6)3β-sp4	isomaltotriose	1453	97
242	GlcNAc1αa1-3Galβ1-4GlcNAcβ-sp2		1796	167.5
243	GlcNAcα1-3Galβ1-4GlcNAcβ-sp3		1496	83
245	GlcNAcα1-6Galβ1-4GlcNAcβ-sp2		1442	127.5
246	GlcNAcβ1-2Galβ1-3GalNAcα-sp3		1346	79
247	GlcNAcβ1-3Galβ1-3GalNAcα-sp3		1426	49
249	GlcNAcβ1-3Galβ1-4GlcNAcβ-sp2		2179	295.5
250	GlcNAcβ1-3Galβ1-4GlcNAcβ-sp3		2212	128.5
251	GlcNAcβ1-4Galβ1-4GlcNAcβ-sp2		1459	167
252	GlcNAcβ1-4GlcNAcβ1-4GlcNAcβ-sp4	chitotriose	1460	32.5
253	GlcNAcβ1-6Galβ1-4GlcNAcβ-sp2		1498	88
254	GlcNAcβ1-6(Galβ1-3)GalNAcα-sp3	core 2	2192	218
255	GlcNAcβ1-6(GlcNAcβ1-3)GalNAcα-sp3	core 4	2457	336
256	GlcNAcβ1-6(GlcNAcβ1-4)GalNAcα-sp3		1572	172.5
258	Manα1-6(Manα1-3)Manβ-sp4	Man3	1316	51.5
259	Galβ1-4(Galβ1-3)GlcNAcβ-sp3		1431	76.5
260	Galβ1-3(Fucβ1-4)GlcNAcβ-sp3		1418	122
263	(GalNAcβ-PEG2)3-β-DD		1556	80.5
264	Galβ1-4Galβ1-4GlcNAcβ-sp3		1631	63.5
266	Galα1-4Galβ1-4GlcNAcβ-sp3	P1	1440	39.5
267	GlcNAcβ1-3Galβ1-3GlcNAcβ-sp3		3954	303.5
268	GlсNAcβ1-4(Fucα1-6)GlcNAcβ-sp3		1222	82.5
272	Neu5Acα2-3Galβ1-4Glcβ-sp4-Cit		1838	186.5
273	Fucβ1-2Galβ1-4GlcNAcβ-sp3		1760	131
274	GalNAcα1-3Galβ1-4GlcNAcβ-sp3		1604	81.5
275	GalNAcβ1-3Galβ1-4GlcNAcβ-sp3		1908	82.5
276	GlcNAcβ1-4Galβ1-4GlcNAcβ-sp3		1530	134
277	GalNGcα1-3(Fucα1-2)Galβ-sp3		1584	111.5
278	GalNAcα1-3GalNAcβ1-3Galβ-sp3	Fs-3	1303	87.5
279	Galβ1-3GlcNAcα1-3GalNAcα-sp3	LeCa3Tn	1471	79
281	Fucα1-2Galβ1-3GalNAcβ-sp3	H type4	1314	59
282	Galβ1-3Galβ1-4GlcNAcβ-sp3		1828	270
287	3-O-Su-Galβ1-3(Fucα1-4)GlcNAcβ-sp3	3'-O-Su-Lea	1406	84.5
288	3-O-Su-Galβ1-4(Fucα1-3)GlcNAcβ-sp3	3'-O-Su-Lex	1430	41
289	Neu5Acα2-6(Galβ1-3)GalNAcα-sp3		1371	76.5
290	Neu5Acα2-6(Galα1-3)GalNAcα-sp3		1500	45
291	Neu5Acβ2-6(Galβ1-3)GalNAcα-sp3		1592	147
292	Neu5Acα2-3Galβ1-3GalNAcα-sp3		1293	82.5
293	Neu5Acα2-3Galβ1-4Glcβ-sp3	3'SL	1404	130
294	Neu5Acα2-3Galβ1-4Glcβ-sp4	3'SL	1158	94.5
295	Neu5Acα2-6Galβ1-4Glcβ-sp2	6'SL	1402	100.5
297	Neu5Acβ2-6Galβ1-4Glcβ-sp2		1997	230
298	Neu5Acα2-3Galβ1-4GlcNAcβ-sp3	3'SLN	1477	72.5
299	Neu5Acα2-3Galβ1-3GlcNAcβ-sp3	3'SiaLeC	1600	64
300	Neu5Acα2-6Galβ1-4GlcNAcβ-sp3	6'SLN	1552	37
302	Neu5Acβ2-6Galβ1-4GlcNAcβ-sp3		1646	70
303	Neu5Gcα2-3Galβ1-4GlcNAcβ-sp3		2136	158.5
304	Neu5Gcα2-6Galβ1-4GlcNAcβ-sp3		1523	117.5
305	Neu5Gcβ2-6Galβ1-4GlcNAcβ-sp3		1550	100.5
309	Neu5Acα2-6(Neu5Acα2-3)GalNAcα-sp3		1498	119.5
310	Neu5Acα2-3Galβ1-4GlcNAcβ-O(CH2)3NH-amide-Neu5Acα2-3Galβ1-4GlcNAcβ-sp3		2072	98.5
315	Neu5Acα2-3Galβ1-4-(6-O-Su)GlcNAcβ-sp3		1384	84
316	Fucα1-2(6-Su)Galβ1-4GlcNAcβ-sp3		1442	51
318	Neu5Acα2-6Galβ1-4-(6-O-Su)GlcNAcβ-sp3		1480	30.5
319	Neu5Acα2-3-(6-O-Su)Galβ1-4GlcNAcβ-sp3		1714	110
320	4-O-Su-Neu5Acα2-3-(6-O-Su)Galβ1-4GlcNAcβ-sp3		1482	59.5
321	(Neu5Acα2-8)3-sp3	(Sia)3	1263	119.5
322	(Neu5Acα2-8)3β-sp3		1410	56.5
323	Neu5Acα2-6Galβ1-3GlcNAcβ-sp3	6'-SiaLec	1506	113
324	Neu5Acα2-6Galβ1-3(6-O-Su)GlcNAcβ-sp3		1382	69
327	Neu5Acα2-3Galβ1-4Glcβ-sp4-Nle		1488	127.5
328	Neu5Acα2-3Galβ1-4Glcβ-sp4-Phe		1708	85.5
329	Neu5Acα2-3Galβ1-4Glcβ-sp4-Trp		1540	223
331	Neu5Gcα2-3Galβ1-3GlcNAcβ-sp3		1554	199
334	Neu5Gcα2-3Galβ1-4-(6-O-Su)GlcNAcβ-sp3		1437	76.5
335	Neu5Acα2-3Galβ1-3-(6-O-Su)GlcNAcβ-sp3		1600	145.5
337	GalNAcα1-4Galβ1-4GlcNAcβ-sp3		1487	71
338	Neu5Acα2-6Galβ1-3GalNAcα-sp3	6'-sialyl-TF	1371	81
340	Galα1-3(Neu5Acβ2-6)GalNAcβ-sp3		1458	41
342	Neu5Acα2-3(6-O-Su)Galβ1-3GalNAcα-sp3		1357	144
344	Neu5Acβ2-3Galβ1-4GlcNAcβ-sp3	b3’SLN	1423	112.5
345	Neu5Acα2-3Galβ1-3(6-O-Su)GalNAcα-sp3		1291	102.5
346	Neu5Acα2-3-(6-O-Su)Galβ1-4(6-O-Su)GlcNAcβ-sp3		1466	76.5
350	Neu5Gcα2-3Galβ1-4Glcβ-sp3	3'SL(Gc)	1826	278.5
359	Galα1-3(Fucα1-2)Galβ1-3GlcNAcβ-sp3	B (type 1)	12146	481.5
360	Galα1-3(Fucα1-2)Galβ1-4GlcNAcβ-sp3	B (type 2)	13250	729.5
361	Galα1-3(Fucα1-2)Galβ1-4GlcNAcβ-sp2	B (type 2)	11897	422.5
362	Galα1-3(Fucα1-2)Galβ1-3GalNAcα-sp3	B (type 3)	1550	55
363	Galα1-3(Fucα1-2)Galβ1-3GalNAcβ-sp3	B (type 4)	1658	111.5
364	Galα1-3Galβ1-4(Fucα1-3)GlcNAcβ-sp3	αGalLex	1421	70
365	Galα1-4(Fucα1-2)Galβ1-4GlcNAcβ-sp3		1212	90.5
366	GalNAcα1-3(Fucα1-2)Galβ1-3GlcNAcβ-sp3	A (type 1)	1646	107
368	GalNAcα1-3(Fucα1-2)Galβ1-4GlcNAcβ-sp3	A (type 2)	1881	109
369	GalNAcα1-4(Fucα1-2)Galβ1-4GlcNAcβ-sp3		1439	125.5
370	GalNAcβ1-3(Fucα1-2)Galβ1-4GlcNAcβ-sp3		1540	36.5
371	Fucα1-2Galβ1-3(Fucα1-4)GlcNAcβ-sp3	Leb	1374	156.5
372	Fucα1-2Galβ1-4(Fucα1-3)GlcNAcβ-sp3	Ley	1740	243
373	Galα1-3Galβ1-4GlcNAcβ1-3Galβ-sp3	Galili (tetra)	5164	176.5
374	Galα1-3(Galα1-4)Galβ1-4GlcNAcβ-sp3		1554	79.5
376	Galβ1-3GlcNAcβ1-3Galβ1-4Glcβ-sp4	N-acetyllacto-N-tetraose, LNT	3314	216.5
377	Galβ1-3GlcNAcβ1-3Galβ1-3GlcNAcβ-sp2		5767	311.5
378	Galβ1-3GlcNAcα1-3Galβ1-4GlcNAcβ-sp3		2402	160
379	Galβ1-3GlcNAcβ1-3Galβ1-4GlcNAcβ-sp3		3702	367.5
380	Galβ1-3GlcNAcα1-6Galβ1-4GlcNAcβ-sp2		1849	52.5
381	Galβ1-3GlcNAcβ1-6Galβ1-4GlcNAcβ-sp2		1704	71
383	Galβ1-4GlcNAcβ1-3Galβ1-4Glcβ-sp4	N-acetyllacto-neo-tetraose, LNnT	2390	235.5
384	Galβ1-4GlcNAcβ1-3Galβ1-4GlcNAcβ-sp2	i	2112	252.5
386	Galβ1-4GlcNAcα1-6Galβ1-4GlcNAcβ-sp2		1588	23.5
387	Galβ1-4GlcNAcβ1-6Galβ1-4GlcNAcβ-sp2		1665	62
388	Galβ1-4GlcNAcβ1-6(Galβ1-3)GalNAcα-sp3		1510	128.5
389	GalNAcβ1-3Galα1-4Galβ1-4Glcβ-sp3	Gb4, P	1468	142
390	(Glcα1-4)4β-sp4	maltotetraose	1500	71
392	GalNAcα1-3(Fucα1-2)Galβ1-3GalNAcα-sp3	A (type 3)	1496	105.5
395	GlcNAcβ1-6(GlcNAcβ1-3)Galβ1-4GlcNAcβ-sp2	Tk	1392	86
396	(GlcNAcβ1)3-3,4,6-GalNAcα-sp3		1450	154.5
401	Galβ1-3GlcNAcβ1-3Galβ1-3GlcNAcβ-sp3		5746	862
403	Galβ1-3GlcNAcβ1-3Galβ1-4GlcNAcβ-sp2		3673	94
404	GalNAcα1-3Galβ1-4(Fucα1-3)GlcNAcβ-sp3	αGalNAcLex	3208	178.5
408	GlcNAcβ1-4(GlcNAcβ1-3)Galβ1-4GlcNAcβ-sp3	GlcNAc2-3,4LacNAc	1462	32
410	Galβ1-3GlcNAcα1-3Galβ1-3GlcNAcβ-sp3		1915	296
419	3-O-SuGalβ1-4GlcNAcβ1-3Galβ1-4GlcNAcβ-sp3		3664	224.5
421	Galβ1-3GlcNAcβ1-3Galβ1-4Glcα-sp4		2702	295.5
423	Neu5Acα2-3Galβ1-4(Fucα1-3)GlcNAcβ-sp3	SiaLex	1630	176
425	Neu5Acα2-3Galβ1-4(Fucβ1-3)GlcNAcβ-sp3		1716	161.5
426	Neu5Acα2-3Galβ1-3(Fucα1-4)GlcNAcβ-sp3	SiaLea	1226	60.5
428	Neu5Acα2-3Galβ1-4(Fucα1-3)(6-O-Su-)GlcNAcβ-sp3	6-O-Su-SiaLex	1407	102.5
429	Neu5Acα2-3(6-O-Su)Galβ1-4(Fucα1-3)GlcNAcβ-sp3	6'-O-Su-SiaLex	1639	171
431	Neu5Acα2-3Galβ1-4(2-O-Su-Fucα1-3)GlcNAcβ-sp3		1444	43.5
432	Neu5Acα2-3Galβ1-4(3-O-Su-Fucα1-3)GlcNAcβ-sp3		1454	69.5
434	Neu5Acα2-8Neu5Acα2-3Galβ1-4Glcβ-sp4	GD3	1522	149
435	Neu5Acα2-3Galβ1-4(2-O-Su-Fucα1-3)(6-O-Su-)GlcNAcβ-sp3		1514	31
436	4-O-Su-Neu5Acα2-3(6-O-Su)Galβ1-4(Fucα1-3)GlcNAcβ-sp3		1412	72.5
437	GalNAcα1-3(Fucα1-2)Galβ1-3GalNAcβ-sp3	A(type 4)	1593	146.5
438	Fucβ1-2Galβ1-4(Fucα1-3)GlcNAcβ-sp3		1430	117.5
441	Neu5Acα2-6(Fucα1-2)Galβ1-4GlcNAcβ-sp3		1508	85.5
442	Neu5Acα2-3 (GalNAcβ1-4)Galβ1-4Glcβ-sp4	GM2	1350	70.5
479	Fucα1-2Galβ1-3GlcNAcβ1-3Galβ1-4Glcβ-sp4	LNFP I	2506	318.5
481	Galα1-3Galβ1-4GlcNAcβ1-3Galβ1-4Glcβ-sp4	Galili (penta)	4514	1169
482	Galα1-3(Fucα1-2)Galβ1-3(Fucα1-4)GlcNAcβ-sp3	BLeb	1154	71
483	Galα1-3(Fucα1-2)Galβ1-4(Fucα1-3)GlcNAcβ-sp3	BLey	1316	36
485	Galβ1-4GalNAcα1-3(Fucα1-2)Galβ1-4GlcNAcβ-sp3		1698	136
488	Galβ1-4GlcNAcβ1-6(Galβ1-4GlcNAcβ1-3)GalNAcα-sp3		1832	103
489	Galβ1-4GlcNAcβ1-3(GlcNAcβ1-6)Galβ1-4GlcNAcβ-sp2		1522	134
491	GalNAcα1-3(Fucα1-2)Galβ1-4(Fucα1-3)GlcNAcβ-sp3	ALey	1489	100.5
492	(Glcα1-6)5β-sp4	isomaltopentaose	1342	77
493	(GlcNAcβ1-4)5β-sp4	chitopentaose	1599	148.5
495	Manα1-6(Manα1-3)Manα1-6(Manα1-3)Manβ-sp4	Man5	1534	104
496	Fucα1-2Galβ1-3(Fucα1-4)GlcNAcβ1-3Galβ1-4Glcβ-sp4		1460	100
498	Galβ1-4GlcNAcβ1-3Galβ1-4GlcNAcβ1-3Galβ1-4GlcNAcβ-sp3	(LN)3	3246	184
499	Galβ1-4GlcNAcβ1-6(Galβ1-4GlcNAcβ1-3)Galβ1-4GlcNAcβ-sp2	I	1668	93.5
501	Galβ1-3GalNAcβ1-3Galα1-4Galβ1-4Glcβ-sp4	Gb5	1613	196
502	(Glcα1-6)6β-sp4	maltohexaose	1564	44
503	(GlcNAcβ1-4)6-sp4	chitohexaose	1211	120.5
504	(Aβ1-4GNβ1-2Mα1)2-3,6-Mβ1-4GNβ1-4GNβ-sp4		2476	237
505	(GNβ1-2Mα1)2-3,6-Mβ1-4GNβ1-4GNβ-sp4		1380	58
508	GalNAcβ1-3(Fucα1-2)Galβ1-4(Fucα1-3)GlcNAcβ-sp3		1518	89
511	GalNAcα1-3GalNAcβ1-3Galα1-4Galβ1-4Glcβ-sp4		1446	106
528	Neu5Acα2-3Galβ1-4(Fucα1-3)GlcNAcβ1-3Galβ-sp3		1622	29
534	Neu5Acα2-6Galβ1-4GlcNAcβ1-3Galβ1-4GlcNAcβ-sp3		1801	32
535	Neu5Acα2-8Neu5Acα2-3(GalNAcβ1-4)Galβ1-4Glcβ-sp4	GD2	1354	113
536	Neu5Aα2-3Galβ1-3GlcNAcβ1-3Galβ1-4Glcβ-sp4	LSTa	2386	118
537	Neu5Aα2-3Galβ1-4GlcNAcβ1-3Galβ1-4Glcβ-sp4	LSTd	1572	109.5
627	(Siaα2-6Aβ1-4GNβ1-2Mα1)2-3,6-Mβ1-4GNβ1-4GNβ-sp4	YDS	1456	59
629	Trehalose-ethanolamine		2098	382
630	(GlcAβ1-3GlcNAcβ1-4)20-NH(p-C6H4)CH2CH2NH2	hyaluronic acid	1798	313
631	(GlcAβ1-3GlcNAcβ1-4)38-NH(p-C6H4)CH2CH2NH2	hyaluronic acid	1405	88
632	(GlcAβ1-3GlcNAcβ1-4)13-NH(p-C6H4)CH2CH2NH2	hyaluronic acid	1633	75
633	(Neu5Acα2-8)n-NH(p-C6H4)CH2CH2NH2	colominic acid	1420	79.5
800	GlcNAcα1-4GlcNAcβ-sp3		1492	32
804	[Galβ1-4GlcNAcβ-OCH2CH2]2NH		1466	122.5
805	GalNAcβ1-4(6-O-Bn)GlcNAcβ-sp3		1987	234.5
806	Galα1-6Glcα-sp3		1596	169
808	Galα1-6Glcβ-sp3	melibiose	1386	23
809	GalNAcβ1-3GalNAcα-sp3		1534	71
810	GalNGcα1-3GalNAcα-sp3		1400	72
811	3,6-O-Me2-Glcβ1-4(2,3-O-Me2)Rhaβ-O(p-C6H4)-OCH2CH2NH2		1298	66.5
812	Galβ1-4Glcα-sp4		1320	49
813	Galβ1-3GalNGcα-sp3		1567	29.5
815	Galα1-4GalNAcα-sp3		2206	81
816	Galβ1-4GalNAcα-sp3		1442	34
817	GalNAcβ1-4GalNAcα-sp3		1437	41.5
818	GalNAcα1-4GalNAcα-sp3		1398	34
819	Glcβ1-4GalNAcα-sp3		1742	154.5
820	GlcNAcβ1-4GalNAcα-sp3		1247	99
821	Galα1-4Galβ-sp3		1179	55
822	GalNAcα1-4Galβ-sp3		1160	72.5
823	GalNAcβ1-4Galβ-sp3		1496	63.5
825	Glcβ1-3GlcNAcβ-sp3		1643	127.5
826	Glcβ1-3GalNAcα-sp3		1678	111.5
827	Glcβ1-3GalNAcβ-sp3		1533	111.5
828	GlcNAcβ1-2Galβ-sp3		1596	144.5
829	GlcNAcβ1-4Galβ-sp3		1352	71.5
850	Galβ1-3(6-O-Su)GalNAcα-sp3		1494	108
851	Galα1-3(6-O-Su)GalNAcα-sp3		1285	102.5
852	GlcNAcβ1-4-[HOOC(CH3)CH]-3-O-GlcNAcα-sp4		1508	217
853	6-O-Su-Galα1-3GalNAcα-sp3		1546	180
854	Neu5Acα2-3(6-O-Su)Galβ-sp3		1300	80.5
855	Crypted formula, available on request		1362	100
900	H-(Gly)6-NH2 Gly6-amide, linear		1499	75
927	Crypted formula, available on request		1378	77
1001	-4Qui3Nα1-3Rhaα1-4Galβ1-3(Glcβ1-4)GalNα1-	S. enterica O28deAc	1353	60.5
1002	-2Rib-ol5-P-6Galα1-3FucNAmα1-3GlcNβ1-	S. enterica O47deAc	1238	51
1003	-4(Fucα1-3)GalNα1-6ManNα1-3Fucα1-3(Glcβ1-4)Galβ1-	S. enterica O16deAc	1221	62
1004	-2Fucα1-2Galβ1-3GalNAcα1-3GlcNAcα1-	S. enterica O13	1940	481.5
1005	-4Qui3NAcα1-3Rhaα1-4Galβ1-3(Glcβ1-4)GalNAcα1-	S. enterica O28	1128	48
1006	-4(Fucα1-3)GalNAcα1-6Man2(20%)Ac3(40%)Ac4(20%)Acα1-3Fucα1-3(Glcβ1-4)Galβ1-	S. enterica O16	1204	76
1007	-2(Galf(80%)Acα1-4)Galα1-3ManNAcβ1-6Galfβ1-3GlcNAcβ1-	S. enterica O17	1380	194
1008	-3Galf2(30%)Acβ1-3Galα1-	S. enterica O67	1174	68
1009	-3(S-3HOBut1-2Ala1-4)Qui4Nβ1-6GlcNAcα1-3QuiNAcα1-3GlcNAcα1-	S. enterica O58	1234	49.5
1010	-2Manβ1-4Glcα1-3QiuNAcα1-3GlcNAcα1-	S. enterica O41	1472	71
1011	-3(GalNAcA6NH2α1-2)Rhaα1-2Rhaα1-3Rhaα1-2Rhaα1-3GlcNAcβ1-	S. enterica O62	1276	204
1012	-2(Fuc3NFoα1-3)Manβ1-3Glcβ1-3GlcNAcβ1-	S. enterica O60	1216	29.5
1013	-4Manα1-2Manα1-2Manβ1-3GalNAcα1-	S. enterica O18	1302	92.5
1014	-2Galβ1-3GlcNAcα1-4Rhaα1-3GlcNAcβ1-	S. enterica O59	1245	68
1015	-3(ManNAcβ1-2)Rhaα1-2Rhaα1-2Galα1-3GlcNAcβ1-	S. enterica O42	1727	294.5
1016	-2Ribfβ1-4Galβ1-4GlcNAcα1-4Galβ1-3GlcNAcα1-	S. enterica O52	1734	156.5
1017	-3GlcNAcβ1-3(Manβ1-4)Galα1-4Rhaα1-	S. enterica O11	1696	290.5
1018	-6Glcα1-4(GlcNAcβ1-3)Galβ1-3GalNAcα1-3GlcNAcβ1-	S. enterica O51	1719	298
1019	-2Glcα1-6Glcα1-4(GlcNAcβ1-3)Galα1-3GlcNAcβ1-	S. enterica O44	1375	212
1020	-7Neu5Acα2-3FucNAmα1-3GlcNAc6Acβ1-	S. enterica O21	1243	186.5
1021	-3(GlcNAcβ1-2)Rhaα1-2Rhaα1-4Glcα1-3GalNAcβ1-	S. enterica O57	1390	40.5
1022	-3(Ser2Ac1-4)Qui4Nβ1-3Ribfβ1-4GalNAcα1-3GlcNAcα1-	S. enterica O56	1539	162.5
1023	-3(Galβ1-4)Galβ1-4(GlcNAcβ1-2)Glcβ1-3GalNAcβ1-	S. enterica O38	1346	150.5
1024	-3(Rha2(%)Ac3(%)Ac4(%)Acα1-4GalAα1-2)Rhaα1-4Glcα1-2Rhaα1-3GlcNAcβ1-	C. sakazakii G2356 O2	1385	87
1025	-3FucNAcα1-4(GlcNAcβ1-2)GalAα1-3FucNAcα1-3GlcNAcβ1-	C. sakazakii G2592 O7	1403	147
1026	-2(Glcα1-4)Glcβ1-2Fuc3NRHbβ1-6GlcNAcα1-4GalNAcα1-3(Glcα1-6)GlcNAcβ1-	C. sakazakii G2594 O4	7085	229.5
1027	-4Qui3NAcα1-3Rhaα1-6GlcNAcα1-4GlcAβ1-3(Glcβ1-4)GalNAcα1-	C. sakazakii G2726 O3	1434	138.5
1201	-4(Colα1-3)(Colα1-6)Glcα1-4Galα1-3GlcNAcβ1-	E. coli O11	1439	145.5
1202	-2Galβ1-3FucNAcα1-3GlcNAcβ1-	E. coli O15	1462	30
1203	-2Manα1-2(Glcα1-4)Manβ1-3GlcNAcα1-6Manα1-	E. coli O44	1967	312.5
1204	-2(S-3HOBut1-4)Qui4Nα1-4GalNAcβ1-4Rhaα1-3GlcNAc6(30%)Acβ1-	E. coli O49	1347	95
1205	-3(GlcNAcβ1-2)Rhaα1-2Rhaα1-4Glcα1-3GalNAcβ1-	E. coli O51	1240	55
1206	-3Fucf2(50%)Acβ1-3-6dmanHepβ1-	E. coli O52	1310	81
1207	-2-DRha4NAcα1-3Fucα1-4Glcβ1-3GalNAcα1-	E. coli O57	1279	26
1208	-4(R-Lac2-3Rhap2Acα1-3)Manβ1-4Manα1-3GalNAcβ1-	E. coli O58	1133	33
1209	-4Quip3NAcα1-3Rhaα1-4Galβ1-3GalNAcα1-	E. coli O71	1455	97
1210	-6Manα1-2(Glcα1-4)Manα1-2(Glcα1-3)Manβ1-3GlcNAcα1-	E. coli O73	1387	23.5
1211	-2(Galfα1-4)Galα1-3ManNAcβ1-6Galfβ1-3GlcNAcβ1-	E. coli O85	1491	56.5
1212	-3)Fucα1-3Xlufβ1-	E. coli O95	1388	136
1213	-3(Glcα1-2)Rhaα1-2Rhaα1-2Rhaα1-3(Glcα1-2)Rhaα1-	E. coli O99	1600	55
1214	-4-8eLeg5Ac7Acα2-6Galβ1-3FucNAcα1-3GlcNAcα1-	E. coli O108	1536	65
1215	-4(GlcpNAcβ1-3)GalNAcα1-2Glcα1-4L-IdoAα1-3GalNAcβ1-	E. coli O112ab	1689	262.5
1216	-3Rib-ol5-P-6Galα1-3FucNAmα1-3GlcNAcβ1-	E. coli O118	1425	149.5
1217	-2(RhaNAc3NFoβ1-3)Manβ1-3Galα1-4Rhaα1-3GlcNAcα1-	E. coli O119	1472	51.5
1218	-3(S-3HOBut1-2DAla1-4)Qui4Nb1-6GlcNAcα1-3LQuiNAcα1-3GlcNAc6(30%)Acα1-	E. coli O123	1391	71
1219	-2(Glcα1-3)Manα1-3Fucα1-3GalNAcα1-4(Galb1-3)GalNAcβ1-	E. coli O125	1684	167
1220	-2Fuc3(65%)Ac4(35%)Acα1-2Galβ1-3GalNAcα1-3GalNAcα1-	E. coli O127	1413	199.5
1221	-4(GalNAcβ1-3)Galα1-6Glcβ1-3GalNAcβ1-	E. coli O130	1364	102.5
1222	-3Rhaα1-3Rhaα1-2Glcα1-3GlcNAcα1-	E. coli O148	1470	61
1223	-3(S-Lac2-4)GlcNAcβ1-2Rhaα1-2Rhaα1-3(Glcβ1-2)Rhaα1-3GlcNAcβ1-	E. coli O150	1356	119.5
1224	-2Rib-ol5-P-6Galα1-3FucNAmα1-3(GlcNAcβ1-4)GlcNAcβ1-	E. coli O151	1612	146
1225	-8(D-Ala1-7)Leg5Acα2-4GlcAβ1-3GlcNAcβ1-	E. coli O161	1536	270
1226	-4(Fucα1-3)GlcNAc6(30%)Acα1-4GlcAα1-3Fucα1-3GlcNAcβ1-	E. coli O168	1486	115.5
1227	-2Galβ1-4Manβ1-4Galα1-3GlcNAcβ1-	E. coli O40	1657	298.5
1228	-2)Galα1-3(Fucα1-2)Galβ1-3GalNAcβ1-3GalNAcβ(1-	E. coli O86_B7	1386	171
1230	Escherichia coli O10a10b	E. coli O10a10b	1545	80.5
1231	-2Glcβ1-6GlcNAcα1-3FucNAcα1-3GlcNAcβ1-	E. coli O12	1335	29
1232	Galα1-2Galα1-2(Galb1-4)Glcα1-3Glcα1-/inner core-lipid A/	E. coli O14	1498	163
1233	-2Rhaα1-2Rhaα1-2Rhaα1-2Glcα1-3GlcNAc6Acα1-	E. coli O19ab	1330	160
1234	Escherichia coli O27	E. coli O27	1333	122.5
1235	-4(Rhaα1-2Fucα1-3)Manα1-3Fucα1-3GlcNAcβ1-	E. coli O36	1344	137
1236	-4(D-Gro1-P-O-3)GalNAcβ1-3Galα1-4Galβ1-3GalNAcβ1-	E. coli O37	1733	263.5
1237	-3(R-3HOBut1-4)Qui4Nβ1-4(Galα1-3)Manα1-4Rhaα1-3GlcNAcα-	E. coli O39	1400	136
1238	-3Galα1-3(GlcAb1-4)Fucα1-4GlcNAcβ1-3Fucα1-3GlcNAcβ1-	E. coli O41	1738	319.5
1239	Escherichia coli O54	E. coli O54	1308	88
1240	Escherichia coli O62	E. coli O62	1587	175
1241	Escherichia coli O81	E. coli O81	1226	125.5
1242	-4GlcAβ1-4(GlcNAcβ1-2)GlcAβ1-3GlcNAcα1-	E. coli O30	1246	62.5
1243	-4(Rhaα1-2Fucα1-3)Manα1-3Fucα1-3GlcNAcβ1-	E. coli O36	1330	71
1244	Escherichia coli O37	E. coli O37	1320	95
1245	-2Galβ1-4Manβ1-4Galα1-3GlcNAcβ1-	E. coli O40	1178	69.5
1246	-4(D-aThr3(70%)Ac2-6)GlcAβ1-6Galβ1-6Glcβ1-3GalNAc6(15%)Acβ1-	E. coli O46	1272	10
1247	-6(Rhaα1-3)Manα1-2(Glcα1-3)Manα1-2Manα1-2Manb1-3GlcNAcα1-	E. coli O68	1222	35.5
1248	GlcNAcα1-2Glcα1-2Glcα1-3(Galα1-6)Glcα1-/inner core-lipid A/	E. coli O100	1370	120
1249	Escherichia coli O102	E. coli O102	1576	226
1250	-3(Rhaα1-4)GlcAα1-2Rhaα1-2Rhaα1-2Galα1-3GalNAcβ1-	E. coli O120	1711	270
1251	-2Rhaα1-2Rhaα1-3Rha2Acα1-3(Glcα1-6)GlcNAcβ1-	E. coli O135	1483	113
1252	-3(Galfα1-2Rhaα1-4)Galβ1-4Glcα1-4GlcAα1-3GalNAcβ1-	E. coli O140	1658	145
1253	-2Ribfβ1-4Galβ1-4GlcNAcα1-4Galβ1-3GlcNAcα1-	E. coli O153	1249	54.5
1254	-2(ManNAcα1-3)Rhaα1-3Rhaα1-3Rhaα1-3GalNAcα1-	E. coli O154	1279	117
1255	-2Rha4NAcα1-3Fucα1-4Glcβ1-3GalNAcα1-	E. coli O157	1350	35.5
1256	-4(Rhaα1-3)(Glcα1-6)Glcα1-3GalNAcα1-3GalNAcβ1-	E. coli O158	1355	136.5
1257	-2Manβ1-4GlcAβ1-3LQuiNAcα1-3GlcNAcα1-	E. coli O163	1212	53.5
1258	-4ManNAc3NAcAβ1-2Rhaα1-3Rhaβ1-4GlcNAcα1-	E. coli O180	1244	59.5
1259	Escherichia coli O84-deAc	E. coli O84deAc	1295	99
1301	-3(Qui3NFoα1-4)GalA6NH2α1-4GalNAcα1-4Galα1-3GalNAcβ1-	P. alcalifaciens O3	1366	51
1302	Providencia alcalifaciens O3_2 capsular polysaccharide	P. alcalifaciens O3 CPS	1286	66.5
1303	-4GlcNAcβ1-3GlcAα1-4GlcNAcα1-3Rha2Acβ1-	P. alcalifaciens O7	1626	72.5
1304	-2Glcβ1-6Galα1-6GalNAcα1-4(Glcβ1-3)GalNAcα1-3GalNAcα1-	P. alcalifaciens O9	1382	106.5
1305	Providencia rustigianii O11 capsular polysaccharide	P. rustigianii O11 CPS	1741	115
1306	-4(GlcNAcβ1-2Glcβ1-2)(GlcNAcβ1-3)Galβ1-3GalNAcα1-4Galβ1-3GalNAcβ1-	P. alcalifaciens O12	1264	167
1307	-4(D-GroA1NH2(2-P-3))GalNAcβ1-4Galβ1-3FucNAc4Nβ1-	P. alcalifaciens O22	1187	17
1308	-3(Dhpa2-4Manβ1-4)Galα1-4GalNAcβ1-3GalNAcβ1-	P. alcalifaciens O31	1202	22
1309	-4Qui3NFoβ1-3Galα1-3GlcAβ1-3GalNAcβ1-	P. alcalifaciens O40	1232	69.5
1310	-3GlcAβ1-4(Glcα1-3)Fucα1-4Fucα1-2Glcβ1-3GlcNAcα1-	P. alcalifaciens O46deAc	1152	96.5
1311	-3Manα1-2Fucα1-2GlcA4Acβ1-3GalNAcα1-	P. alcalifaciens O48	1276	78
1312	-4Glcβ1-3Galα1-4GalNAcβ1-4(L-Ser2-6)GlcAβ1-3GalNAcβ1-	P. alcalifaciens O60	1364	74.5
1401	GalNAcα1-4GlcNAc3NAcAβ1-3DFucNAcα1-3QuiNAcβ1-3Rhaα1-3(Glcα1-6)Glcb1-3(Glcα1-4)(L-Ala1-2)GalNα(P-6)1-3L-gro-manHepp7Cmα1-3(P-2)(P-4)L-gro-manHepα1-5Kdoα	P. aeruginosa O1(F4)	1266	76.5
1402	-3Rhaα1-4LGalNAcAα1-3QuiNAcα1-	P. aeruginosa O10ac(F5)	1188	62
1403	-2LGlcβ1-3FucNAcα1-3DFucNAcβ1-	P. aeruginosa O11ab	1266	69.5
1404	-2Rhaα1-3Rhaα1-4GalNAcA3Acα1-3QuiNAcβ1-	P. aeruginosa O13ab	1334	114
1405	Rhaα1-3Rhaα1-4GalNAcAα1-3QuiNAcβ1-3Rhaα1-3(Glcα1-6)Glcβ1-3(Glcα1-4)(L-Ala1-2GalNα1-3(P-6)L-gro-manHep7Cmα1-3(P-2)(P-4)L-gro-manHepα1-5Kdoα	P. aeruginosa O13ac	1574	43
1406	Glcα1-6Glcβ1-3(Rhaα1-6Glcα1-4)GalNα1-3(P-6)L-gro-manHepα1-3(P-2)(P-4)L-gro-manHepα1-5(Kdoα2-4)Kdoα2-6(P-4)GlcNβ1-6GlcNα1-P	P. aeruginosa O14	1617	114
1407	-2Ribfβ1-3GalNAcα1-	P. aeruginosa O15	1480	137
1408	Pseudomonas aeruginosa O2abc	P. aeruginosa O2abc	4062	443.5
1409	-4ManNAc3NAmAβ1-4LGulNAc3NAcAα1-3DFucNAc4Nβ1-	P. aeruginosa O2ac	1314	160
1410	-4ManNAc3NAmAβ1-4LGulNAc3NAcAα1-3DFucNAcβ1-	P. aeruginosa O2ac(F3)	1442	154.5
1411	-4ManNAc3NAmAβ1-4ManNAc3NAcAβ1-3DFucNAcα1-	P. aeruginosa O2ad(F7)	1499	104.5
1412	-4LGulNAc3NAmAα1-4ManNAc3NAcAβ1-3DFucNAc4Acα1-	P. aeruginosa O2adf	1609	206.5
1413	-2LRha3Acα1-6GlcNAcα1-4LGalNAcA3Acα1-3(S-3HOBut1-4)QuiNAc4Nβ1-	P. aeruginosa O3(Habs 3)	1518	90
1414	-2Rha3Acα1-6GlcNAcα1-4LGalNAcAα1-3QuiNAc4NSHbβ1-	P. aeruginosa O3ab	1412	122.5
1415	-2Rhaα1-3FucNAcα1-3FucNAcα1-3QuiNAcα1-	P. aeruginosa O4ab	1634	231
1416	-2Rhaα1-3FucNAcα1-3FucNAcα1-3DFucNAcα1-	P. aeruginosa O4ac	1754	145.5
1417	-2Rhaα1-4GalNAcA3Acα1-4GalNFoAα1-3QuiNAcα1-	P. aeruginosa O6(F1)	1386	43.5
1418	-3R-3HOBut1-7Pse4Ac5Acβ2-4DFucNAcα1-3QuiNAcβ1-	P. aeruginosa O9ad	1327	84.5
1419	Pseudomonas aeruginosa O10a10b	P. aeruginosa O10a10b	1367	35
1501	Proteus genomospecies 5/6 O79	P. genomospecies 5/6 O79	1494	215.5
1502	-3GalNAcβ1-4(L6dTalα1-3)Manα1-3L6dTalα1-	A. hydrophila O34deAc	1358	117
1503	-2Rhaα1-2Rhaα1-2Rhaα1-4GalAα1-3GlcNAcα1-	E. cloacae G2277	1460	87
1504	-3Rhaβ1-4(Glcα1-3)Rhaα1-2Rhaα1-3Galα1-3DFucNAcα1-	E. cloacae G3421	1436	64
1601	Proteus mirabilis 12B-r	P. mirabilis 12B-r	1505	103
1602	-3(Rib1(50%)Ac-ol5-P-6)Galβ1-4(GlcNAcβ1-2)Glcβ1-3GlcNAcβ1-	P. mirabilis 1B-m	1402	204
1603	-2Glcβ1-3L6dTal2(85%)Acα1-3GlcNAcβ1-	P. mirabilis 3B-m	1421	109
1604	-4(LAltpAα1-3)GalNAcα1-3GalAα1-3GlcNAcα1-	P. mirabilis HJ 4320	1525	170
1605	-3(Glcα1-6)GlcNAcβ1-4(GlcNAcβ1-2)GlcAβ1-3(L-Thr2-6)GalAβ1-	P. mirabilis O11	1250	27
1606	-3GlcNAcβ1-3(S,R-CetLys2-6GalAα1-4)Galα1-	P. mirabilis O13	1308	120
1607	GalNAcβ1-4GalNAcα1-3GlcNAcα1-2Rib-ol	P. mirabilis O16	1336	53
1608	-3GlcAβ1-4(Galα1-3)FucNAcα1-3GlcNAcα1-	P. mirabilis O23	1388	75
1609	-4(Lys2-6)GalAα1-4Galα1-3(Ser-(2-6)GalA4Acα1-3GlcNAcβ1-	P. mirabilis O28	1313	136.5
1610	-3LQuiNAcα1-3GlcNAcα1-6(S-Lac-1-3)GlcNAcα1-	P. mirabilis O31	1240	70.5
1611	-2(Rib-ol5-P-3)Galβ1-3GlcNAcα1-3(EtN1-75%P-6)Glcβ1-3GlcNAcβ1-	P. mirabilis O33	1334	109
1612	-2Fuc3N(R-3HOBu)4Acβ1-6Glc3Acα1-4GlcAβ1-3GlcNAcα1-	P. mirabilis O35	1398	186
1613	-3(EtNAc1-P-6)GlcNAcα1-3D-Asp2Ac4-4)Qui4Nβ1-6Glcα1-4GalAα1-	P. mirabilis O38	1393	12
1614	-6(GalA6(L-Lys)α1-4)GalNAcβ1-4(Glcα1-2)GlcAβ1-3GalNAcβ1-	P. mirabilis O3ab	1432	145.5
1615	-4(GalA6(L-Thr)3Acα1-3)GalNAcβ1-3Rhaβ1-4GlcNAc6Acβ1-	P. mirabilis O58	1446	202.5
1616	-4(GlcAα1-3)FucNAcα1-3GlcNAcβ1-	P. mirabilis O6	1233	59.5
1617	-4(S,R-CetLys2-6)GlcAb1-6GalNAcα1-6GlcNAcβ1-3GlcNAcβ1-	P. mirabilis O60	1216	72.5
1618	-6GlcNAcα1-3Galβ1-3GalNAcα1-	P. mirabilis OE	1248	34.5
1701	-3GlcAβ1-4(Galα1-3)FucNAcα1-3GlcNAcα1-	P. penneri 107	1183	112.5
1702	-3(Glcβ1-3GlcNAc4(S-Lac)b1-2)Rhaα1-2Rhaα1-2Gal6Acα1-3GlcNAcβ1-	P. penneri 113	1310	23.5
1703	-4(Glcα1-2)GlcA3Acβ1-3GlcNAcα1-2(R-3HOBut1-3)Fuc3Nβ1-6Glc4Acα1-	P. penneri 17	1186	136
1704	-6GlcNAc3(S-Lac)α1-3LQuiNAcα1-3GlcNAcα1-	P. penneri 28	1173	42.5
1705	-3Galα1-4GalNAcα1-3FucNAcα1-3(EtN1-P-6)GlcAcβ1-	P. penneri 31	1428	59.5
1706	-6(S-Lac2-3)GlcNAcβ1-3Galα1-3GlcNAc6Acβ1-	P. penneri 40	1280	23.5
1707	-4(Glcα1-3)Glcβ1-3Galβ1-3GalNAcβ1-4Rib-ol5-P-	P. penneri 75	1378	90.5
1801	-3(EtN1-P-6)GlcNAcα1-2(R-3HOBut1-3)Fuc3Nβ1-6Glcα1-4GlcAβ1-	P. vulgaris 32/57 O17	1293	46.5
1802	-4(L-Ala2-6)GlcAβ1-3GalNAcβ1-4Glcβ1-3Galα1-4GalNAcβ1-	P. vulgaris 70/57 O44	1293	105.5
1803	-4GalN6Acα1-3DFuc2Acα1-3(EtN1-P-6)GlcNAcβ1-3Galα1-	P. vulgaris O19ab	1288	98
1804	-3GlcNAcβ1-3(Qui3NAc2(65%)Ac4Acα1-2)Rhaβ1-4Rhaα1-4GlcAβ1-	P. vulgaris O22	1199	71.5
1805	-4GalNAcβ1-3GlcNAcβ1-2(R-Lac1-3Glcα1-3)Rhaα1-2Ribfβ1-	P. vulgaris O25	1294	19.5
1806	-4GlcAβ1-3GlcNAcβ1-2(R-3HOBut1-2L-Ala1-4)Qui4Nβ1-3Galα1-	P. vulgaris O4	1236	36.5
1807	-4Glc6(65%)Acα1-3GlcA4Acβ1-3GlcNAcα1-3GlcA4(87%)Acβ1-	P. vulgaris O46	1394	124
1808	-4Glcβ1-3GalNAcβ1-4GalNAcβ1-4Galβ1-	P. vulgaris O65	1895	161
1809	-4LQuiNAcα1-3GlcNAcα1-4(LQuiNAcα1-3)GalNAcα1-4Galα1-P	P. vulgaris OX19	1904	64
1810	-4Glcβ1-3GalNAcβ1-4GalNAcβ1-4Galβ1-	P. vulgaris TG251	1730	152.5
1901	Acinetobacter baumannii LUH5534	A.baumannii LUH5534	1842	76
2001	-3(Ribfβ1-4GlcAβ1-4)Galα1-6Manα1-2Manα1-3GalNAcβ1-	Sh. boydii type 10	1168	147.5
2002	-3GlcNAcβ1-4GlcA3Acβ1-2(Rha3Acα1-3)Manα1-4Galβ1-	Sh. boydii type 12	1358	52
2003	-6Galα1-4GlcAβ1-6Galβ1-4Galβ1-4GlcNAcβ1-	Sh. boydii type 14	1408	139
2004	-4(GlcNAcβ1-3)GalNAcα1-4Glcα1-4L-IdoAα1-3GalNAcβ1-	Sh. boydii type 15	1236	80
2005	-4GlcAβ1-2(Galα1-3)Man6(50%)Acβ1-4Manβ1-3GlcNAcβ1-	Sh. boydii type 16	1298	40.5
2006	-6(R-Lac2-4)Glcβ1-4GalNAcα1-3GalNAcβ1-	Sh. boydii type 17	1303	80
2007	-3Rhaβ1-4Rhaα1-2Rhaα1-2GalAα1-3GalNAcα1-	Sh. boydii type 18	1269	87.5
2008	-2Ribfβ1-4GalAα1-3GlcNAcα1-2(Galfb1-3)Rhaα1-2Rhaα1-2Ribfβ1-4GalAα1-	Sh. boydii type 2	1326	48.5
2009	-3(GlcAβ1-4)Galα1-6Manα1-2Manα1-3GalNAcβ1-	Sh. boydii type 6	1458	32.5
2010	-2Galfβ1-3GlcNAcα1-8(3HOBut1-7)Pse5Ac2-6Galα1-6Glcα1-	Sh. boydii type 7	1240	134
2011	-3GalNAcα1-4GlcAβ1-3GlcNAcβ1-2GalAβ1-	Sh. boydii type 8	1252	42.5
2012	-4Glcα1-4GlcAβ1-3GlcNAcα1-3Rhaα1-	Sh. boydii type 9	1349	110.5
2013	Shigella boydii type X	Sh. boydii type X	1307	45
2101	-3Rhaα1-3Rhaα1-2Galα1-3GlcNAcα1-	Sh. dysenteriae type 1	1833	332.5
2102	-1D-Gro3-P-6Glcβ1-4(Glcα1-6Gal2(25%)Acα1-3)FucNAcα1-3GlcNAcβ1-	Sh. dysenteriae type 11	1669	164
2103	-3(R-Lac2-4Glcβ1-6Glcα1-4)Galβ1-6Galfβ1-3GalNAcβ1-	Sh. dysenteriae type 3	1572	144.5
2104	-3GlcNAcα1-3(Fuc3Ac4Acα1-4)GlcNAcα1-4GlcAα1-3Fucα1-	Sh. dysenteriae type 4	1792	150
2105	GalNAcA3Ac6NH2α1-4GalNAcAα1-3GlcNAc	Sh. dysenteriae type 7	1415	99.5
2106	-4GlcAβ1-3GalNAcβ1-3(GlcNAcβ1-4Glcβ1-4)GalNAcβ1-	Sh. dysenteriae type 8	1478	118
2107	-2Gal3,4(RPyr)b1-4Manβ1-4Galα1-3GlcNAcβ1-	Sh. dysenteriae type 9	1480	55.5
2201	-3GlcNAcβ1-2Rhaα1-2Rhaα1-3(Glcβ1-4)Rhaα1-	Sh. flexneri type 2a	1702	276.5
2202	-3GlcNAcβ1-2(Glcα1-3)Rhaα1-2Rhaα1-3(Glcα1-4)Rhaα1-	Sh. flexneri type 2b	1638	298
2203	-3GlcNAcβ1-2(Glcα1-3)Rhaα1-2Rhaα1-3Rha2Acα1-	Sh. flexneri type 3a	1588	162.5
2204	-2Rhaα1-2Rhaα1-3Rha2Acα1-3GlcNAcβ1-	Sh. flexneri type 3b	4510	538
2205	-3(Glcα1-6)GlcNAcβ1-2Rhaα1-2Rhaα1-3Rhaα1-	Sh. flexneri type 4a	1681	79
2206	-3(Glcα1-6)GlcNAcβ1-2Rhaα1-2Rhaα1-3Rha2Acα1-	Sh. flexneri type 4b	1306	110
2207	-3GlcNAcβ1-2Rhaα1-2(Glcα1-3)Rhaα1-3Rhaα1-	Sh. flexneri type 5a	1204	53.5
2208	-3GlcNAcβ1-2(Glcα1-3)Rhaα1-2(Glcα1-3)Rhaα1-3Rhaα1-	Sh. flexneri type 5b	1284	83.5
2209	-2Rha3(%)Ac4(%)Acα1-2Rhaα1-4GalAb1-3GalNAcβ1-	Sh. flexneri type 6	1344	36
2210	-2Rha3(60%)Ac4(30%)Acα1-2Rhaα1-4GalAb1-3GalNAcβ1-	Sh. flexneri type 6b	1253	26.5
2211	-3GlcNAcβ1-2(Glcα1-3)Rhaα1-2Rhaα1-3Rhaα1-	Sh. flexneri type X	1346	106.5
2212	-2Rhaα1-2Rhaα1-3Rhaα1-3GlcNAcβ1-	Sh. flexneri type Y	1487	33.5
2213	-3Rhaα1-3(Glcα1-4)GlcNAcβ1-2Rhaα1-2Rhaα1-	Sh. flexneri type 1a	1354	70.5
2214	Shigella flexneri type 2c	Sh. flexneri type 2c	1524	256
2215	-2(EtN1-P-3)Rhaα1-2Rhaα1-3Rhaα1-3(Glcα1-6)GlcNAcβ1-	Sh. flexneri 4av	1444	158.5
2216	Shigella flexneri type 5c	Sh. flexneri type 5c	1577	17
2217	-2(Glcα1-3)Rhaα1-2Rhaα1-3Rhaα1-3(Glcα1-4)GlcNAcβ1-	Sh. flexneri type 1d	1308	12
2218	-2Rhaα1-2Rhaα1-3Rhaα1-3GlcNAcβ1-	Sh. flexneri type Y	1387	63
2219	-2Rha3(%)Acα1-2Rhaα1-3Rhaα1-3GlcNAc6(%)Acβ1-	Sh. flexneri type Y_2	1299	44.5
2220	-2(EtN1-P-3)Rhaα1-2(20%EtN1-P-3)Rhaα1-3Rhaα1-3GlcNAc6(45%)Acβ1-	Sh. flexneri type Yv	1388	77.5
2221	-2(Glcα1-3)Rhaα1-2(EtN1-P-3)Rhaα1-3Rhaα1-3GlcNAcβ1-	Sh. flexneri type Xv	1509	30
2501	Streptococcus equi sp. hyaluronic acid sodium salt	S. equi sp. hyaluronic acid	13698	2763.5
2502	-4(2-O-Su)L-IdoAα1-4(6-O-Su)GlcNSuα1-_-4GlcAβ1-4GlcNAcα1-	Heparin	1398	11
2601	Acetobacter methanolicus LPS	A. methanolicus LPS	1844	288.5
3001	-3Glcβ1-	S. cerevisiae zymozan A	1728	154
3002	-6Manα1-	Mannan	1406	94.5
3301	-3Glcβ1-6Glcβ1-	Laminarin	1388	57.5
3302	-3Glcβ1-	Laminaran	1527	150.5
3401	-4Glcβ1-4Glcβ1-3Glcβ1-	bGlucan	1306	31
3501	Rha:Ara:Gal:GalA 9:3:79:9, MW 900-2000 kDa	Galactan-1	1447	111
3502	Rha:Ara:Gal:GalA 17:3:62:18, MW 100-400kDa	Galactan-2	1276	73
8001	-2)Galα1-3(Fucα1-2)Galβ1-3GalNAcβ1-3GalNAcβ(1-LPS	E. coli O86_B7 LPS	1336	134.5
8002	-3Rhaα1-3Rhaα1-2Glcα1-3GlcNAcα1- LPS	E. coli O148 LPS	1393	125.5
8003	-4(Fucα1-3)GlcNAc6(30%)Acα1-4GlcAα1-3Fucα1-3GlcNAcβ1- LPS	E. coli O168 LPS	1396	154
8004	-4(GalNAcβ1-3)Galα1-6Glcβ1-3GalNAcβ1- LPS	E. coli O130 LPS	1352	113.5
8005	-2Rib-ol5-P-6Galα1-3FucNAmα1-3(GlcNAcβ1-4)GlcNAcβ1- LPS	E. coli O151 LPS	1754	351
8006	-3(Glcα1-2)Rhaα1-2Rhaα1-2Rhaα1-3(Glcα1-2)Rhaα1- LPS	E. coli O99 LPS	1370	130.5
8007	-6Manα1-2(Glcα1-4)Manα1-2(Glcα1-3)Manβ1-3GlcNAcα1- LPS	E. coli O73 LPS	1324	71
8008	-3Rib-ol5-P-6Galα1-3FucNAmα1-3GlcNAcβ1- LPS	E. coli O118 LPS	1346	22
8009	-4(R-Lac2-3Rhap2Acα1-3)Manβ1-4Manα1-3GalNAcβ1- LPS	E. coli O58 LPS	1714	207.5
8010	-4(GlcpNAcβ1-3)GalNAcα1-2Glcα1-4L-IdoAα1-3GalNAcβ1- LPS	E. coli O112ab LPS	1347	135.5
8011	-3(S-Lac2-4)GlcNAcβ1-2Rhaα1-2Rhaα1-3(Glcβ1-2)Rhaα1-3GlcNAcβ1- LPS	E. coli O150 LPS	1630	168
8012	Escherichia coli O40 LPS	E.coli O40 LPS	1344	125.5
8013	Escherichia coli O49 LPS	E.coli O49 LPS	1460	208.5
8014	Escherichia coli O81 LPS	E.coli O81 LPS	1398	89.5
8015	Escherichia coli O52 LPS	E.coli O52 LPS	1600	141
9001	-3Glcβ1-3Glcβ1-3(Glcβ1-6)Glcβ1-	Scleroglucan	1317	29
9002	-3Glcβ1-	Curdlan	1608	154
9003	-4GlcN(%)Acβ1-	Chitosan	1434	69.5
9004	Saccharomyces cerevisiae mannan SIGMA	Mannan	1382	103
9005	Bakers yeast glucan SIGMA	Glucan	1436	68
9006	Saccharomyces cerevisiae zymosan A SIGMA	Zymosan A	1447	181
9007	Hyaluronic acid E77-2 KBL6413 17kDa	HyalU(E77-2)	1218	82.5
sp2 = C2 = -O(CH2)2NH2
sp3 = C3 = -O(CH2)3NH2
sp4 =Gly = -NHCOCH2NH2
sp5 =C8 = -O(CH2)3NH-CO(CH2)5NH2
sp6 = NH(p-C6H4)CH2CH2NH2 (as-aminoalditol)
sp7 = Ph = -OC6H4-p-NH2
sp8 = PEG = -(OCH2CH2)6NH2
sp9 = Bn = -OCH2C6H4-p-NHCOCH2NH2
sp10 = PEG2 = -(OCH2CH2)2NH2
sp11 = -OCH2CH2CH2SCH2CH2NH2
sp12 = PEG3 = H2N-(CH2CH2O)3-CH2CH2CO
LPS - lipopolysaccharide
CPS - capsular polysaccharide
Ala = alanine
Arg = arginine
Asn = asparagine, NH-CO-CH2CH(COOH)NH2
Ile = iso-leucine
Nle = norleucine
Ser = serine, -OCH2CH(COOH)NH2
Trp = tryptophan
Phe = phenylalanine, -COCH(CH2C6H5)NH2
C2Et = -O(CH2)2NHEt
Cit = citrullin
A = Gal
AN = GalNAc
Ch = chito
F = L-Fuc
G = Glc
Gc = glycolyl
GN = GlcNAcb
R = Rha
i = iso
(fur, f) = furanose cycle
Fm = formyl
Lac = lactose
LN = N-acetyllactosamine
M = Man
MN = ManNAc
Malt = maltose
OS = oligosaccharide
P = phosphate
S = Sia = Neu5Aca
Su = sulfate
Tn = GalNAca
U = uronic acid
D-Fuc3NRHb = 3,6-dideoxy-3-[(R)-3-hydroxybutanoyl]-D-galactose
D-Xlu = D-threo-pent-2-ulose (D-xylulose)
8eLeg = 8-epilegionaminic acid
8-Leg = 8-legionaminic acid
L-Ido = L-iduronic acid
D-aThr = D-allothreonine
Dhpa = (2R,4R)-2,4-dihydroxypentanoic acid
L-6dTal = 6-deoxy-L-talose
D-QuiNAc – N-acetyl-D-quinovosamine
Pse - pseudaminic acid
KDO - 3-deoxy- d-manno-oct-2-ulosonic acid or keto-deoxyoctulosonate
6dmanHep - 6-deoxy-D-manno-heptose
Aci - acinetaminic acid
